# Supplementary material for: Effect of drought stress during critical developmental stages on morphological and grain yield-related traits in winter barley (Hordeum vulgare L.)
Source: PLoS One. 2025 Jul 30;20(7):e0329391. doi: 10.1371/journal.pone.0329391 (PMC12309998; doi:10.1371/journal.pone.0329391)
Supplement: S2 Table — (XLSX) [file pone.0329391.s003.xlsx]

## Sheet: Control
S2 Table. Summary of 4-replicate data sets of control group genotypes and genotypes exposed to single and double drought stress conditions.
ID	Genotype	REP	LIN	EaL	SPS	Dens	SSN	MEaW	MSN	MSW	MTKW	RT	SEaW	SSN	SSW	ASN	ASW	ATKW	BIOM	GY
58	Maja	1	18.5	7.75	19.75	2.54792	1.8481	2.2575	36.5	1.9425	53.0572	2.97	4.295	71.9375	3.785	27.1988	1.43629	52.8184	6.8675	5.7275
		2	21.5	7.775	21.25	2.7335	2.09412	2.415	44.5	2.1575	48.4631	2.875	3.7725	69.25	3.2225	29.3631	1.39279	47.2967	6.9525	5.38
		3	21.75	6.875	18.5	2.69076	1.84459	1.975	34.125	1.76	51.514	2.3125	3.665	61.5	3.0925	29.1058	1.47393	50.7451	6.79	4.8525
		4	18.375	7.5625	20.25	2.68587	1.80247	2.23	36.5	1.9375	52.8771	1.985	3.5425	59.75	3.13	32.2347	1.69696	52.6494	6.99	5.0675
59	Gerlach	1	17.25	7	17.5	2.50147	2.07143	1.9025	36.25	1.67	46.5552	3.25	4.245	79.25	3.77	27.15	1.27813	47.0996	6.3	5.44
		2	15.625	6.625	17	2.55266	2.39706	1.9775	40.75	1.685	41.3809	3.5	4.38	88.5	3.8625	28.6625	1.23163	42.9207	6.1825	5.5475
		3	19.5	6.5	18	2.78571	2.20833	2.2575	39.75	2.06	51.8301	2.625	3.2	55	2.75	26.4097	1.35215	50.7652	6.5925	4.81
		4	16.875	7	20	2.85934	2.075	2.515	41.5	2.2475	54.0632	2.0625	2.765	46.75	2.4225	29.5245	1.5839	52.9178	5.3025	4.67
65	Full Pint	1	18.375	6.25	16.75	2.68901	1.89552	1.765	31.75	1.485	46.8419	3.1025	3.49	67	2.92	24.1408	1.07697	44.6076	5.51	4.405
		2	18.875	6	16.5	2.75649	2.30303	1.92	38	1.645	43.1813	3	3.6175	78.25	3.04	29.2333	1.18138	40.3011	5.345	4.685
		3	21.25	6.5	15.5	2.39148	2.41935	1.91	37.5	1.6525	44.0657	2.75	2.81	58.25	2.2475	25.6458	1.04667	40.7311	5.1175	3.9
		4	20.875	6	15	2.51218	2.1	1.69	31.5	1.4775	46.9315	2.6575	3.27	63	2.7225	25.9935	1.15931	44.4444	4.7725	4.2
78	Spinner	1	16.25	8.625	25	2.90196	0.88	1.4175	22	1.21	55.1461	4	3.7725	55.25	2.9775	15.5417	0.846292	54.2071	9.1325	4.1875
		2	13.125	8	23	2.87696	0.934783	1.3725	21.5	1.1475	53.5695	3.75	3.82	60.25	3.1025	17.425	0.910417	51.9878	9.2075	4.25
		3	13.125	8	22	2.74363	0.852273	1.2	18.75	1.0225	54.5998	3.75	3.98	59	3.175	16.2917	0.87675	53.9871	9.88	4.1975
		4	13.125	8.25	25	3.03529	0.79	1.2775	19.75	1.075	54.3933	3.75	3.9325	63.75	3.2475	17.6	0.909	51.7665	9.015	4.3225
116	Finesse	1	14.25	9.125	26.5	2.90342	0.924528	1.785	24.5	1.515	61.7941	3.75	4.4725	63.25	3.85	18.5958	1.14454	61.1396	7.87	5.365
		2	14.25	10.125	27.5	2.7183	0.963636	1.97	26.5	1.74	65.6327	3.5	4.59	67.5	4.0225	20.95	1.28225	61.3032	8.23	5.7625
		3	13.25	9.375	26.25	2.80088	0.92381	1.73	24.25	1.51	62.2284	3	4.3575	62.25	3.8525	21.9583	1.36942	61.9942	7.2825	5.3625
		4	11	9.625	27.25	2.83124	0.963303	1.885	26.25	1.6975	64.6332	3	4.5575	63	4.0975	22.3125	1.44875	64.93	7.385	5.795
146	Faraday	1	13.125	8.75	25.5	2.92151	0.960784	1.27	24.5	1.09	44.6622	4.5	4.2925	94.25	3.6875	21.65	0.863929	40.2316	7.025	4.7775
		2	11.75	8.625	25	2.90004	0.97	1.2225	24.25	1.025	42.4221	4.5	4.2025	92.25	3.595	21.225	0.8385	39.6567	7.845	4.62
		3	15.625	8.875	25.5	2.87848	0.980392	1.475	25	1.23	49.2	3.75	4.0075	80.25	3.465	22.4333	1.02092	44.6081	6.665	4.695
		4	13.25	9.25	27.5	2.98488	1	1.45	27.5	1.3325	48.4261	3.5	4.1925	78.5	3.7275	23.6375	1.12112	47.7358	6.8425	5.06
172	Aldebaran	1	16.375	7.125	16.5	2.31429	2.18182	1.995	36	1.655	45.8122	3.5	4.545	83.5	3.7975	27.3375	1.24442	45.6276	6.2575	5.4525
		2	18.875	7	17	2.42967	1.89706	1.56	32.25	1.3325	41.1918	3.5	4.5	96	3.72	28.525	1.12413	39.3957	6.785	5.0525
		3	19.125	7.125	18.5	2.60659	1.91892	1.825	35.5	1.5975	44.828	3	3.9575	82.75	3.1725	29.5625	1.1925	40.3383	6.1575	4.77
		4	14.5	6.875	17	2.46886	1.98529	1.635	33.75	1.4225	42.0791	3.25	3.99	86.5	3.2575	28.8333	1.12667	38.9189	6.67	4.68
195	Lonni	1	15	7.625	20	2.62955	1.775	2.365	35.5	2.0225	57.0533	4	5.545	92	4.7325	25.5	1.351	52.9804	8.2775	6.755
		2	16.25	6.875	18.25	2.66905	1.64384	1.9775	30	1.6875	56.1404	3.25	4.4775	70.5	3.8025	23.6625	1.29438	54.6269	7.19	5.49
		3	16.25	7	20	2.8785	1.5625	2.05	31.25	1.7525	55.3486	3.25	5.3075	86.5	4.5275	27.6375	1.4745	53.3333	7.955	6.28
		4	17.25	7.375	20.25	2.74524	1.55556	2.365	31.5	1.96	62.2821	3.25	3.98	61.5	3.345	22.0125	1.26713	57.043	7.03	5.305
273	Ketos	1	14.75	6.875	18	2.625	2.41667	2.0375	43.5	1.7	39.2648	2.5	3.665	80.75	3.1875	35.3125	1.40583	39.336	5.835	4.8875
		2	13	6.5	17	2.62372	2.44118	2.0625	41.5	1.8025	43.5524	2.75	4.76	98	4.0275	37.2083	1.56792	41.7921	6.95	5.83
		3	12.75	6.625	17.25	2.61222	2.31884	2.025	40	1.7925	44.6877	2.5	4.0475	75.25	3.4675	33.1667	1.52167	45.6399	6.6525	5.26
		4	15.125	7	18	2.59681	2.54167	2.3925	45.75	1.8825	41.4691	2.5	3.35	67.75	2.935	32.9167	1.39521	42.4449	6.3325	4.8175
308	Dolphin	1	10	9.875	32	3.25238	0.78125	1.9	25	1.6425	65.2196	3.25	4.565	69.5	3.765	22.3155	1.29241	57.2222	9.495	5.4075
		2	11.625	10	32.5	3.25282	0.776923	1.7625	25.25	1.5025	59.3191	3.25	5.065	81.25	4.13	25.0625	1.35292	52.8873	9.5675	5.6325
		3	13	9.375	32	3.41564	0.804688	1.655	25.75	1.4425	56.24	3	4.4675	74.5	3.6475	25.3042	1.2935	50.7731	8.63	5.09
		4	14.25	9.625	31.5	3.27412	0.825397	1.7025	26	1.4475	55.6624	3.25	4.2175	64.25	3.2725	21.25	1.11187	52.2992	8.175	4.72
339	Robur	1	8.125	7.875	22	2.79517	2.14773	2.7425	47.25	2.44	51.738	3.5	4.5275	82.25	3.77	28.6625	1.3745	47.9537	8.125	6.21
		2	10	7.875	21	2.66005	2.03571	2.49	42.75	2.21	51.6797	3.75	5.1275	85	4.425	26.95	1.3925	51.9374	8.6875	6.635
		3	12.125	8.25	21.5	2.60662	2.13953	2.8825	46	2.6025	56.5041	2.75	3.8875	61.5	3.3025	29.1708	1.62479	54.9302	8.5075	5.905
		4	8.75	8	20.5	2.56556	2.15854	2.87	44.25	2.5625	58.0144	3.25	4.3525	72.5	3.765	28.0833	1.54037	54.197	8.2325	6.3275
342	Parasol	1	11.375	9.625	29	3.01468	0.853448	1.515	24.75	1.225	49.4917	3	3.755	61.75	3.2125	21.5667	1.1245	51.3006	8.555	4.4375
		2	11	10.125	30.75	3.03947	0.934959	1.645	28.75	1.4725	51.1084	3.75	4.2375	82.75	3.615	23.425	1.07438	45.6278	9.045	5.0875
		3	9.625	9.5	29.5	3.10556	0.864407	1.4725	25.5	1.2925	50.6569	3.25	3.615	69.5	3.2025	22.5375	1.0705	47.3158	8.27	4.495
		4	12.25	9.5	29.5	3.10556	0.872881	1.68	25.75	1.42	55.0918	3	3.9375	63.75	3.405	22.5583	1.20271	53.9106	8.1325	4.825
347	Balda	1	19.125	6.75	20.5	3.03846	2.2561	2.3975	46.25	2.2125	47.979	3.5	3.825	68	3.2975	26.0292	1.26483	48.2276	6.16	5.51
		2	22	6.625	20.25	3.05769	2.30864	2.5775	46.75	2.33	49.8988	3	3.31	67.5	2.94	28.6042	1.32804	46.1269	7.135	5.27
		3	23.625	6.875	20.5	2.99121	2.2439	2.285	46	2.1125	46.507	3.25	3.215	62.5	2.74	25.35	1.1385	44.7235	5.6325	4.8525
		4	23	6.5	19	2.92582	2.40789	2.185	45.75	1.9875	43.5895	3.75	4.4725	87.5	3.8775	28.0375	1.23875	44.015	6.6625	5.865
433	Cinnamon	1	16.625	7.875	24.25	3.07708	0.865979	1.2775	21	1.1275	53.6705	4	4.145	80	3.5575	20.1917	0.945708	46.3861	5.6175	4.685
		2	17.5	7.625	23.25	3.05476	0.946237	1.4375	22	1.28	58.3171	3.75	4.2175	70.75	3.6725	19.5875	1.04425	53.3962	6.5	4.9525
		3	20	8	23.25	2.90797	0.978495	1.5325	22.75	1.3825	60.5847	3	3.43	51.5	3.1275	18.5625	1.1275	60.7407	5.755	4.51
		4	16.625	8	23.5	2.9451	0.989362	1.615	23.25	1.44	61.9565	3	3.455	53.75	3.0225	19.625	1.17875	57.9545	5.4875	4.4625
597	Coriolis	1	13	8.75	28.25	3.23106	0.778761	1.2375	22	1.11	50.4545	4.75	4.3125	83.25	3.6425	18.3313	0.829396	45.1544	7.8475	4.7525
		2	12.625	8.125	26.75	3.29365	0.775701	1.13	20.75	0.96	46.2139	3.75	3.69	71.75	3.1425	19.6	0.875875	44.3514	7.6675	4.1025
		3	15.5	8	26	3.25245	0.855769	1.3025	22.25	1.075	48.3809	4.5	4.5325	82.75	4	19.15	0.924167	48.3333	7.58	5.075
		4	12.25	8.875	29	3.2715	0.818966	1.335	23.75	1.135	48.1356	4	4.18	74.5	3.5975	19.8875	0.968458	48.1679	6.69	4.7325
619	Calcutta	1	16.625	8.875	27	3.03333	0.87037	1.54	23.5	1.3925	59.8148	2.75	2.9175	46.5	2.5075	18.8958	1.04938	55.7143	7.135	3.9
		2	11.625	8.375	25.75	3.07557	0.932039	1.7175	24	1.5575	64.7336	2	2.41	34.5	2.085	20.0833	1.24292	62.265	5.9675	3.6425
		3	11.375	9.125	26.25	2.87719	0.904762	1.63	23.75	1.4875	62.8165	2.25	2.7725	47	2.4	21.7083	1.18146	54.947	6.44	3.8875
		4	11.625	8	24	3.00012	0.885417	1.495	21.25	1.33	62.4387	3	3.1275	48.75	2.6675	17.4917	1.00579	57.1071	5.7925	3.9975
628	Sprite	1	10.625	9.125	28.5	3.12453	0.894737	1.885	25.5	1.61	63.228	3.25	4.9	73.25	4.2725	23.3875	1.38675	59.5696	8.37	5.8825
		2	14.25	9.75	31	3.17678	0.919355	2.0875	28.5	1.7725	62.2458	3.25	4.655	70.25	4.1525	22.85	1.36	60	8.0875	5.925
		3	13.5	9.375	28.75	3.06725	0.878261	1.815	25.25	1.555	61.3804	3.25	4.4325	64.5	3.84	21.2125	1.2775	60.1114	8.3575	5.395
		4	10.5	9.375	29.75	3.17558	0.840336	1.935	25	1.715	68.7037	2.5	3.545	47.75	2.9125	20.8958	1.33313	63.6082	7.0375	4.6275
642	Dahlia	1	9.375	7.5	17	2.26935	2.38235	2.6775	40.5	2.34	57.9788	2.25	2.965	47.5	2.6275	26.5833	1.49854	56.4489	7.51	4.9675
		2	8.5	6.75	16	2.37363	2.21875	2.105	35.5	1.925	54.2247	2.75	3.6	60.25	2.9825	25.7667	1.32054	51.2533	7.9175	4.9075
		3	9	6.75	15.25	2.25989	2.2623	2.13	34.5	1.8375	53.0766	1.75	2.7775	43.75	2.3275	29.0833	1.56583	53.2268	7.0625	4.165
		4	11.125	6.875	16.25	2.36886	2.41538	2.355	39.25	2.1275	54.4139	2	2.825	44	2.4	27.75	1.50917	54.3844	6.5525	4.5275
652	Elan	1	16.25	8.125	21.25	2.61283	2.16471	2.59	46	2.17	47.4317	2	2.6	45.75	2.005	30.5833	1.39167	45.5041	6.735	4.175
		2	12.75	8.125	21.5	2.64706	2.26744	2.715	48.75	2.2325	46.0968	2.25	2.8775	59.25	2.43	33.4375	1.44771	43.1713	7.01	4.6625
		3	12.25	8.25	21.5	2.60331	1.96512	2.4225	42.25	2.045	48.3405	2	2.8775	53.5	2.3475	31.9167	1.46417	45.8747	6.79	4.3925
		4	11.5	8.75	24.75	2.82843	2.0202	2.8975	50	2.5975	52.024	2	3.0175	48.25	2.3075	32.75	1.635	49.9237	6.5075	4.905
677	Sombrero	1	14.375	9.5	27	2.85464	0.981481	1.4975	26.5	1.36	51.376	4.75	5.4375	94	4.8275	21.025	1.0785	51.3485	7.36	6.1875
		2	14.375	9.125	27	2.96207	0.953704	1.42	25.75	1.2375	48.1232	4.75	4.9825	105.5	4.24	22.8833	0.957	41.7333	7.77	5.4775
		3	12.125	9.75	27.75	2.84474	0.900901	1.3775	25	1.2	48.0808	4.5	5.39	93.75	4.57	21.6333	1.04675	48.5895	7.2775	5.77
		4	11.5	9.625	27	2.80775	0.898148	1.48	24.25	1.3175	54.5055	4.5	4.75	93.5	3.995	21.3583	0.96625	45.1168	6.7975	5.3125
718	Surtees	1	8.75	9.25	30.25	3.27708	0.586777	1.49	17.75	1.1575	65.1974	3.25	2.595	23	1.3375	9.6125	0.5885	61.227	13.5825	2.495
		2	9.75	9.5	30	3.19255	0.483333	1.2875	14.5	0.9275	63.6934	3	2.5575	24.75	1.4225	9.8125	0.5875	59.8726	13.6925	2.35
		3	10	9.25	30	3.26389	0.375	1.0775	11.25	0.7125	63.3829	2.75	2.44	25	1.46	9.9375	0.596875	59.931	12.9825	2.1725
		4	9.25	8.75	26.5	3.03333	0.641509	1.375	17	1.0775	63.4803	2.9375	2.8975	29.75	1.68	11.8542	0.699083	58.984	11.885	2.7575
756	Lambada	1	11	7.75	23	2.96429	0.73913	1.2225	17	0.97	57.2884	2.75	2.4175	38.5	2.0125	14.6583	0.788125	53.7387	9.1825	2.9825
		2	10	7.875	23.75	3.02101	0.778947	1.1075	18.5	1.0075	54.547	3.75	2.7825	46.75	2.3225	13.7625	0.7025	51.0345	9.235	3.33
		3	8.75	7.25	22.5	3.11905	0.722222	1.04	16.25	0.89	54.8299	2.25	2.025	31	1.63	14.625	0.781042	53.3333	8.6025	2.52
		4	9.5	7.375	22.75	3.08632	0.67033	1.01	15.25	0.855	55.9621	3.25	2.205	34.5	1.76	11.575	0.611	52.5628	9.405	2.615
757	Bereke 54	1	18.125	4.75	15.25	3.2125	2.01639	1.5825	30.75	1.3925	45.286	3.5	3.5	67.75	2.8175	22.3333	0.985833	42.7411	6.93	4.21
		2	20.75	4.375	14	3.20833	2.26786	1.6425	31.75	1.3625	42.9834	3.75	3.845	89	3.235	25.4125	0.972125	38.0745	7.445	4.5975
		3	21.625	4.375	14.5	3.33333	2	1.4375	29	1.235	42.5815	3.5	3.2675	71	2.705	22.3125	0.878	39.4	6.675	3.94
		4	16.5	4.125	13.5	3.27083	2.37037	1.5425	32	1.3725	42.8356	3.25	3.3575	69.25	2.78	23.6875	0.977875	41.0123	6.5375	4.1525
811	Canberra	1	11.375	8.75	27.5	3.14379	0.863636	1.61	23.75	1.5375	64.5098	3.5	5.1775	72.75	4.6025	21.5375	1.36738	63.6269	7.8925	6.14
		2	11.5	9	28.5	3.16601	0.868421	1.555	24.75	1.4725	59.6696	4	5.75	91.75	5.065	23.3	1.3075	56.1159	7.74	6.5375
		3	15.25	8.375	26.75	3.1969	0.915888	1.6275	24.5	1.555	63.5737	3.25	4.65	70.5	4.0625	22.2375	1.3175	59.1316	6.905	5.6175
		4	10.5	8.25	25.5	3.13889	0.901961	1.4275	23	1.4575	63.3033	3.25	5.0475	77.75	4.2775	23.7	1.34987	56.9231	6.9625	5.735
878	Carola	1	9.625	8.125	19	2.3364	2.10526	2.2675	40	1.965	49.1977	2.75	3.1925	56	2.49	25.9375	1.20083	46.4062	7.2525	4.455
		2	12	7.875	18.5	2.34792	2.2027	2.5825	40.75	2.255	55.4308	3	3.47	74.25	2.83	28.75	1.27125	44.2174	8.0675	5.085
		3	12	8	19	2.36397	2.19737	2.71	41.75	2.2875	54.6731	2.25	3.1425	54.75	2.595	29.875	1.51021	50.5959	7.165	4.8825
		4	10.875	8.375	20.5	2.44669	2.17073	2.4975	44.5	2.19	49.2058	2.5	2.6775	58	2.1075	29.125	1.22042	41.9268	6.9175	4.2975
889	Lorena	1	12.5	9.625	23.5	2.44006	2.03191	2.9875	47.75	2.7225	57.0507	2.25	4.2175	66.5	3.5775	35.3125	1.94792	55.1422	7.6725	6.3
		2	11.25	9.125	22.25	2.43987	2.1573	2.91	48	2.445	51.0484	2.5	4.0325	72.25	3.5125	34.875	1.73021	49.5426	7.63	5.9575
		3	13.25	9.25	22.5	2.43511	2	3.035	45	2.495	55.3879	2.25	3.7075	66	3.205	34.25	1.76104	51.3514	7.485	5.7
		4	12.875	9	21	2.33333	2.38095	2.855	50	2.5875	51.6914	2.25	3.82	61.75	3.16	34.7083	1.78917	51.4318	7.01	5.7475
959	Mavlono	1	18.63	4.875	20.5	4.21667	2.42683	2.8375	49.75	2.545	51.2194	2.75	4.195	71	3.6175	32.1458	1.64646	51.0352	7.38	6.1625
		2	21.125	4.25	19.5	4.60317	2.16667	2.415	42.25	2.155	51.137	2.5	4.0225	66	3.4	31.4167	1.61	51.3164	7.595	5.555
		3	21.25	4.25	19.5	4.59722	2.0641	2.29	40.25	2.02	50.219	2.25	3.8	61.5	3.165	31.5	1.60417	50.9582	7.81	5.185
		4	22.875	4.5	20.25	4.50417	2.24691	2.7875	45.5	2.4225	53.2142	2.75	4.1675	69	3.5625	30.625	1.60208	52.2707	7.295	5.985
971	Mascara	1	9	8.5	25.5	3	0.872549	1.715	22.25	1.4975	67.3908	3.75	5.055	63.75	4.28	18.15	1.21825	67.1802	7.6475	5.7775
		2	11	8.375	25.5	3.04943	0.941176	1.86	24	1.5125	63.0123	3.5	5.2475	71.75	4.635	21.2833	1.3715	64.2037	7.5225	6.1475
		3	9.5	8.875	27.75	3.13121	0.891892	1.995	24.75	1.5975	64.7446	3.25	4.63	65.25	3.975	21.2625	1.31412	61.9167	7.51	5.5725
		4	8.5	8.5	26.75	3.15359	0.757009	1.5975	20.25	1.35	66.6689	3.125	4.535	57.5	3.92	18.7986	1.27604	67.7814	6.82	5.27

## Sheet: Ds - single stress
ID	Genotype	REP	LIN	EaL	SPS	Dens	SSN	EaW	MSN	MSW	MTKW	RT	SEaW	SSN	SSW	ASN	ASW	ATKW	BIOM	GY
58	Maja	1	6	6.125	16.75	2.73689	1.67254	1.4475	28.015	1.2275	44.0809	2.9975	2.9	64.0075	2.365	23.168	0.908518	39.0394	4.7175	3.5925
		2	6.25	6.5	18.5	2.85714	1.82432	1.645	33.75	1.4975	44.5193	3.7975	2.3175	53.875	1.84	18.3507	0.694992	38.0884	4.5225	3.3375
		3	6.5	6.625	18.25	2.76969	1.89041	1.7475	34.5	1.56	45.3662	4.2975	2.5375	53.11	2.1125	16.5857	0.698689	41.9187	3.6975	3.6725
		4	6.25	6.75	18.5	2.7381	1.89189	1.685	35	1.505	43.1672	4.5	2.3175	67.3125	1.8825	18.7881	0.626054	33.1093	3.7675	3.3875
59	Gerlach	1	6	5.75	15.75	2.75	1.79365	1.3875	28.25	1.295	45.4136	4.5	2.395	65.75	1.7625	17	0.562917	32.5266	4.96	3.0575
		2	6.75	6	15.75	2.625	1.77778	1.2575	28	1.12	40.5954	3.25	1.895	58	1.49	20.1	0.618375	30.3488	3.915	2.61
		3	6.75	6	17	2.83333	1.66176	1.235	28.25	1.0975	39.2224	4.25	1.615	54.75	1.1325	15.8518	0.435821	26.8675	3.5325	2.23
		4	7.5	6.75	19.75	2.94048	1.6962	1.53	33.5	1.36	40.5577	4.375	1.7975	52.5	1.3375	16.05	0.501556	31.3663	3.925	2.6975
65	Full Pint	1	7.5	6.25	17	2.72024	1.38235	1.31	23.5	1.0925	46.2881	5	2.83	78	2.15	16.9036	0.541429	31.9458	5.11	3.2425
		2	5.625	6	16	2.65822	1.48438	1.21	23.75	1.0475	44.5929	5	2.8175	84.5	2.215	17.5625	0.541354	30.1386	4.5225	3.2625
		3	4.5	5.875	16	2.73377	1.57812	1.28	25.25	1.0975	43.5132	4.5	2.8775	64.5	2.22	16.2167	0.5965	36.9638	4.3875	3.3175
		4	5.75	6.375	17.75	2.78755	1.49296	1.3075	26.5	1.155	43.6411	4.9375	2.805	80	2.255	17.8492	0.570389	32.0188	4.1625	3.41
78	Spinner	1	0	0	0	0	0	0	0	0	0	2.5	1.7225	33	1.37	9.10417	0.379375	41.5152	9.08	1.37
		2	0	0	0	0	0	0	0	0	0	3.5	2.355	50.25	1.905	11.1	0.426375	37.9104	8.2025	1.905
		3	0	0	0	0	0	0	0	0	0	3.25	2.455	40.5	1.745	9.5375	0.41075	43.0864	8.4025	1.745
		4	0	0	0	0	0	0	0	0	0	2	1.5	24.25	1.2325	8.08333	0.410833	50.8247	9.225	1.2325
116	Finesse	1	4.375	9.375	27.75	2.95906	0.612613	1.06	17	0.8975	52.2867	2.5	1.78	41.25	1.65	16.8542	0.736042	43.7339	5.72	2.5475
		2	3.875	9.375	28.25	3.0174	0.725664	1.1125	20.5	1.0175	49.7285	3.25	2.075	48.5	1.5525	16.375	0.612292	37.2464	5.6275	2.57
		3	5.375	9.625	29.75	3.09225	0.596639	1.0425	17.75	0.925	52.4337	2.75	1.26	32.25	1.025	13.8	0.542583	39	4.87	1.95
		4	5.875	9.125	29	3.18172	0.741379	1.2225	21.5	1.0525	49.0939	3.5	1.7275	49.5	1.3825	15.85	0.54375	34.2958	5.5225	2.435
146	Faraday	1	5	9	27.25	3.02778	0.669725	0.995	18.25	0.8925	48.9375	5	3.1375	78.5	2.6375	16.275	0.59825	36.4858	5.555	3.53
		2	6.875	8.875	25.75	2.90334	0.601942	0.8625	15.5	0.78	50.2837	3.75	2.8875	61.25	2.33	16.1125	0.655625	40.5212	5.2775	3.11
		3	5.25	9.375	28.75	3.0826	0.765217	1.13	22	1.0375	47.1575	5	2.9575	76	2.4225	16.5655	0.601131	35.3061	5.965	3.46
		4	7.75	9.25	27.75	3.00842	0.72973	1.0875	20.25	0.9925	49.2138	4.75	3.23	59.75	2.54	14.0071	0.619476	44.1562	6.5	3.5325
172	Aldebaran	1	4.5	7.25	19	2.62946	1.44737	1.445	27.5	1.29	46.8561	3.5	2.2425	56.75	1.785	19.1167	0.694333	36.4985	3.85	3.075
		2	6	4.375	13	2.98472	1.40385	0.92	18.25	0.8025	43.2022	2.75	2.02	55	1.55	19.5208	0.635625	32.116	3.09	2.3525
		3	6	4.25	12.25	2.94167	1.53061	0.9075	18.75	0.7875	42.3419	3	2.5825	69	2.11	22.1333	0.724417	33.0199	3.7025	2.8975
		4	6.25	5.5	14.75	2.73869	1.83051	1.255	27	1.0825	40.1636	2.5	1.9225	52	1.47	22.8333	0.745625	32.3101	2.9725	2.5525
195	Lonni	1	0	0	0	0	0	0	0	0	0	4.25	3.3425	64.75	2.4725	12.2417	0.46975	38.1853	8.345	2.4725
		2	0	0	0	0	0	0	0	0	0	4.25	3.99	92.25	3.11	17.65	0.59475	33.7127	8.93	3.11
		3	0	0	0	0	0	0	0	0	0	4.25	3.725	74.25	2.9275	14.1071	0.555732	39.4276	7.5925	2.9275
		4	0	0	0	0	0	0	0	0	0	3.75	3.27	62.5	2.465	13.0875	0.519125	39.44	7.435	2.465
273	Ketos	1	0	0	0	0	0	0	0	0	0	2.5	2.1025	62.25	1.5525	17.7917	0.442292	24.9398	4.74	1.5525
		2	0	0	0	0	0	0	0	0	0	2	1.79	51.75	1.2625	17.4167	0.424167	24.3961	5.7375	1.2625
		3	7.5	3.5	12	3.54167	1.20833	0.86	14.5	0.77	53.2619	2	1.5525	43	1.3425	16.75	0.575833	36.7391	4.7125	1.7275
		4	0	0	0	0	0	0	0	0	0	2.75	2.1425	64	1.715	17.3458	0.475125	26.7969	5.31	1.715
308	Dolphin	1	0	0	0	0	0	0	0	0	0	1.66667	1.33	23.3333	0.84	8.05556	0.291111	36	10.8325	0.84
		2	0	0	0	0	0	0	0	0	0	1.5	1.585	29.5	1.09	12.25	0.455833	36.9492	10.0225	1.09
		3	0	0	0	0	0	0	0	0	0	1.5	1.73	32	1.18	13.0833	0.485833	36.875	9.455	1.18
		4	0	0	0	0	0	0	0	0	0	2	1.595	28	1	9.33333	0.333333	35.7143	9.5375	1
339	Robur	1	8.75	7.125	21.25	2.98571	0.682353	1.0925	14.5	0.775	53.4274	2.5	1.3675	39	1.0275	15.3958	0.525417	33.6916	5.3225	1.8025
		2	6.75	6.875	20.75	3.01923	0.795181	1.25	16.5	0.8725	53.3015	2.25	1.27	44.5	0.86	19.1875	0.545208	28.4016	5.51	1.7325
		3	6.25	6.625	20.25	3.06364	0.666667	0.99	13.5	0.745	55.3059	2	0.9825	33.75	0.6275	15.8958	0.484375	29.0476	5.32	1.3725
		4	7	6.5	19.75	3.04167	0.607595	0.9475	12	0.665	55.2835	2.75	1.5575	42.5	1.1175	14.9417	0.50925	32.7064	5.3575	1.7825
342	Parasol	1	4.375	8	25.75	3.21912	0.38835	0.5775	10	0.5075	51.0139	2.75	2.6875	51.5	2.065	16.0958	0.668667	41.8293	7.825	2.5725
		2	3.875	8.375	27.25	3.25654	0.321101	0.52	8.75	0.45	51.1923	3.25	2.6875	47.5	2.0525	13.2417	0.596917	44.4889	7.4075	2.5025
		3	4	8.5	27.25	3.20629	0.266055	0.42	7.25	0.37	50.9643	3.25	2.42	49.5	1.8	13.2917	0.510417	38.2379	7.16	2.17
		4	3.625	8.375	27.75	3.31597	0.477477	0.7875	13.25	0.655	50.0595	3.25	2.3975	40.25	1.8175	13.2833	0.617667	46.215	7.0275	2.4725
347	Balda	1	8.75	6.75	21.75	3.23077	1.74713	2.0775	38	1.875	49.351	3.5	3.5525	93.75	3.13	28.6125	1.09525	37.9886	5.305	5.005
		2	7.625	5.375	16.5	3.06439	2.28788	2.09	37.75	1.9125	50.7494	4	3.0675	85.75	2.57	24.7083	0.897208	36.2955	4.82	4.4825
		3	8.25	6.125	20	3.26548	1.5875	1.605	31.75	1.395	43.4478	4.5	3.695	91.25	3.175	22.5333	0.833167	37.1545	4.5725	4.57
		4	10.875	6.75	20.25	3	2.23457	2.4025	45.25	2.19	48.3986	4	3.6975	92	3.205	27.45	1.079	39.3078	4.7075	5.395
433	Cinnamon	1	4.875	8.125	26.75	3.29306	0.719626	1.3175	19.25	1.1825	61.5317	6.5	3.3275	84.25	2.7575	13.8051	0.524469	38.0676	5.525	3.94
		2	2.625	7.625	24.25	3.18393	0.639175	1.0525	15.5	0.9425	60.6959	6.5	3.0575	87.75	2.545	13.6066	0.461662	33.7772	5.0225	3.4875
		3	3.5	8.25	26.25	3.18403	0.714286	1.475	18.75	1.225	65.3571	5	2.6775	71.5	2.195	15.0762	0.571262	37.8947	4.3875	3.42
		4	3.85	8.25	26.75	3.23995	0.523364	1.015	14	0.885	64.257	5.5	2.83	68.25	2.36	12.6821	0.50375	39.4529	4.9075	3.245
597	Coriolis	1	11.25	7.25	22.5	3.10238	0.844444	0.98	19	0.7725	40.5348	6.25	2.75	81.5	2.2525	13.8524	0.417559	30.0995	6.54	3.025
		2	12.625	6.5	20.5	3.15705	0.621951	0.6675	12.75	0.58	45.5682	6.75	2.3625	68.5	1.8775	10.6265	0.320704	30.2462	5.865	2.4575
		3	7.5	7.5	24.25	3.22944	0.57732	0.735	14	0.62	44.6736	6	2.8625	79.75	2.3075	13.3452	0.417373	31.2267	5.59	2.9275
		4	6.5	6.75	21	3.1131	0.880952	0.9825	18.5	0.87	47.0428	5	2.635	65	2.18	14.1771	0.50875	36.5269	5.5475	3.05
619	Calcutta	1	4.875	7.4375	22.5	3.03212	0.7	0.95	15.75	0.8225	51.611	4	2.1025	53.75	1.4175	14.0375	0.451792	32.2302	7.7825	2.24
		2	5.125	7.5	22	2.93053	0.784091	1.0025	17.25	0.8925	51.7812	3.75	1.925	51.25	1.3325	14.4375	0.4675	32.4818	7.2925	2.225
		3	4.25	7.125	21.5	3.02436	0.651163	0.85	14	0.7125	50.6735	2.5	1.7675	39.5	1.3175	15.5208	0.587292	37.9439	6.5125	2.03
		4	4	7	21.5	3.09167	0.697674	0.9025	15	0.7675	51.0793	2.5	1.615	35	1.1025	14.8375	0.57025	37.4	6.8	1.87
628	Sprite	1	7	7.5	23.25	3.1028	0.731183	1.0125	17	0.875	51.6065	3.75	2.4075	55.25	1.89	15.2417	0.586083	38.2699	6.57	2.765
		2	6.625	7.375	24	3.2526	0.760417	1.1075	18.25	0.9625	51.3314	3.5	2.57	49	2.015	14.8875	0.657375	44.2751	6.51	2.9775
		3	6.75	8.125	26.75	3.28002	0.607477	1.0575	16.25	0.9075	56.8678	4	2.5175	64.25	2.01	16.1	0.5835	36.2422	6.07	2.9175
		4	5.625	8.25	27.25	3.29613	0.642202	1.2875	17.5	0.95	53.9613	3.75	2.8525	59.75	2.32	16.025	0.68475	42.3301	7.1175	3.27
642	Dahlia	1	7	5.75	17.75	3.08333	1.1831	0.9375	21	0.7725	36.3467	4.5	2.0275	70.75	1.55	16.5536	0.420964	25.3134	5.08	2.3225
		2	6.375	5.5	15.25	2.7803	1.06557	0.7025	16.25	0.4925	31.1439	3.75	1.7975	64	1.335	16.625	0.378333	22.7726	4.9925	1.8275
		3	6.5	5.625	15.75	2.80682	1.46032	0.9525	23	0.665	29.6554	3.25	1.3575	56	1.0475	18.6042	0.41	21.6772	4.9525	1.7125
		4	7.125	5.75	16.75	2.92337	1.26866	0.9475	21.25	0.74	34.2631	2.75	1.49	44.25	1.1225	17.5	0.4925	28.4351	4.5475	1.8625
652	Elan	1	6.25	5.75	15.5	2.67009	1.48387	1.1275	23	0.9225	40.0386	3	2.7125	62.25	2.195	21.5208	0.780208	36.5689	5.695	3.1175
		2	6	6	16.25	2.70292	1.50769	1.2575	24.5	1.05	42.8519	2.75	2.1125	57	1.68	21.85	0.738833	33.4969	4.9225	2.73
		3	5.5	5.75	14.5	2.49762	1.55172	1.155	22.5	0.9725	43.2542	2.25	1.9875	44.75	1.5475	20.5208	0.775208	37.4721	5.2275	2.52
		4	7.25	7.25	20	2.76458	1.55	1.58	31	1.34	43.1952	2	2.1075	42	1.7275	24.5625	1.04208	42.0205	5.1275	3.0675
677	Sombrero	1	8.125	7.75	21.75	2.80767	0.816092	1.035	17.75	0.9325	52.4485	4.25	3.29	61.5	2.6775	15.3	0.68975	45.5521	6.9175	3.61
		2	8.5	8.375	25	2.98346	0.76	1.15	19	1.0525	55.3164	4	3.0975	56	2.47	15.0417	0.702833	46.9667	5.71	3.5225
		3	8	7.875	22.5	2.85625	0.766667	1.0825	17.25	0.905	52.336	5	3.2125	64.75	2.7425	13.6393	0.605964	44.4817	6.415	3.6475
		4	10.125	9.75	28.25	2.89808	0.80531	1.52	22.75	1.2775	55.9095	4	2.8675	48.75	2.4125	14.2917	0.738042	51.6084	6.5725	3.69
718	Surtees	1	0	0	0	0	0	0	0	0	0	2.5	2.145	30.5	1.115	8.4375	0.30875	36.5574	10.9725	1.115
		2	0	0	0	0	0	0	0	0	0	2.5	1.78	23.25	0.8	6.5625	0.22375	34.4086	9.7925	0.8
		3	0	0	0	0	0	0	0	0	0	2	1.7375	26.75	0.9025	8.425	0.290083	33.7383	9.735	0.9025
		4	0	0	0	0	0	0	0	0	0	2.5	2.025	28	1.1575	8.16667	0.34125	41.3393	9.5275	1.1575
756	Lambada	1	0	0	0	0	0	0	0	0	0	1.5	1.0325	21	0.8125	8.4375	0.335	38.6905	7.44	0.8125
		2	0	0	0	0	0	0	0	0	0	1.25	1.055	20.5	0.815	8.91667	0.359167	39.7561	8.17	0.815
		3	0	0	0	0	0	0	0	0	0	1	0.8075	14	0.595	7	0.2975	42.5	7.4975	0.595
		4	0	0	0	0	0	0	0	0	0	1.25	1.015	19.25	0.8025	8.41667	0.352083	41.6883	8.005	0.8025
757	Bereke 54	1	6.125	4.875	15.75	3.23333	1.88889	1.225	29.75	1.1025	37.1251	5	3.4375	80.5	3.0125	18.6179	0.696619	37.3243	3.96	4.115
		2	8	4.875	15.75	3.23333	1.73016	1.2275	27.25	1.0775	39.6537	6	3.245	72.75	2.7975	14.5675	0.571508	38.75	3.8125	3.875
		3	6.875	4.625	15.25	3.29444	1.93443	1.32	29.5	1.175	39.6917	5.25	3.225	73.25	2.765	16.375	0.627917	38.3455	3.5	3.94
		4	11.75	5.125	16.75	3.2798	2.1194	1.6725	35.5	1.5025	42.3492	6.5	3.5175	70.5	3.0875	14.1429	0.613795	43.3019	4.0325	4.59
811	Canberra	1	4.375	8	26.75	3.34436	0.495327	0.83	13.25	0.7075	53.3574	4.75	2.8725	64.75	2.3075	13.7274	0.525452	38.6538	6.9125	3.015
		2	4	7.125	22.25	3.1253	0.606742	0.75	13.5	0.6625	49.3992	4.5	2.375	50.75	1.76	11.7667	0.440417	37.7043	6.3225	2.4225
		3	7.5	7.5	25.25	3.37202	0.653465	0.9925	16.5	0.8575	51.8229	3.75	2.2	47.25	1.665	13.8667	0.566417	39.5686	6.4425	2.5225
		4	4.75	8.125	27	3.32639	0.62037	0.9875	16.75	0.8525	51.0248	4	2.215	55	1.6325	14.3292	0.496875	34.6341	6.2975	2.485
878	Carola	1	0	0	0	0	0	0	0	0	0	3	1.61	25	0.9775	6.5	0.258333	39.1	7.905	0.9775
		2	0	0	0	0	0	0	0	0	0	2	1.435	20	0.795	6.75	0.271667	39.75	7.3675	0.795
		3	0	0	0	0	0	0	0	0	0	2	1.1925	16.75	0.68	5.58333	0.226667	40.597	7.5575	0.68
		4	0	0	0	0	0	0	0	0	0	2.5	1.345	26.75	0.795	7.60417	0.227917	29.7196	7.4175	0.795
889	Lorena	1	4.875	8.5	24.5	2.88889	1.02041	1.6325	25	1.1675	46.1503	2.5	1.535	64	1.0425	25.6875	0.645417	24.8315	6.0325	2.21
		2	7.25	8	21.75	2.71814	1.54023	2.0875	33.5	1.625	48.3053	2.5	1.345	52.5	0.8675	24.8542	0.718333	28.9826	5.785	2.4925
		3	7	7.625	21.25	2.7875	1.48235	2.065	31.5	1.3925	44.1452	3	1.4025	61	1.0175	23.5083	0.618208	26.0541	6.04	2.41
		4	7	8	23	2.87572	1.1413	1.6775	26.25	1.1625	44.1362	2.5	1.1425	53.75	0.7125	23.1042	0.538542	23.4375	5.6175	1.875
959	Mavlono	1	7	4.75	19.5	4.11111	1.48718	1.77	29	1.48	51.019	3	2.15	45.75	1.53	18.9958	0.770708	40.2676	5.235	3.01
		2	6.5	4.75	20.25	4.27601	1.2716	1.4475	25.75	1.21	47.1628	2.25	1.9625	50.5	1.5625	23.2292	0.853125	36.3607	4.725	2.7725
		3	7	4.875	20.75	4.26111	1.49398	1.635	31	1.3875	45.0046	3	1.915	47.75	1.2975	19.6875	0.67125	34.0952	5.0075	2.685
		4	6.75	4.625	20.5	4.45556	1.53659	1.73	31.5	1.4225	45.0961	3	2.1175	57.5	1.65	22.25	0.768125	34.5225	4.9325	3.0725
971	Mascara	1	9.25	7.25	23.25	3.20536	0.741935	1.1425	17.25	0.9425	54.3518	5.75	4.07	67.5	3.3425	12.6057	0.632113	50.5605	7.67	4.285
		2	6.75	7.25	23.25	3.20625	0.591398	0.8925	13.75	0.7575	55.0027	6.25	3.6175	70	2.9525	11.5714	0.512932	44.2985	6.78	3.71
		3	6	7.75	25	3.22805	0.49	0.7725	12.25	0.625	51.2392	5.75	3.845	76.75	3.145	13.2217	0.558482	42.3596	6.83	3.77
		4	6.375	8	26.25	3.27978	0.542857	1.03	14.25	0.82	57.381	6.5	4.2875	88	3.535	13.6473	0.581607	42.5917	6.935	4.355

## Sheet: Dd - double stress
ID	Genotype	REP	LIN	EaL	SPS	Dens	SSN	EaW	MSN	MSW	MTKW	RT	SEaW	SSN	SSW	ASN	ASW	ATKW	BIOM	GY
58	Maja	1	8.2225	6.8225	20	2.92879	0.628965	0.8925	12.75	0.6875	54.4214	3.5	3.475	63.5	2.965	17.0458	0.828208	48.3637	4.65	3.6525
		2	6.125	7.125	22	3.08571	0.871212	1.2375	19	1.04	55.4797	2.75	2.75	54.25	2.26	19.3958	0.879583	45.8821	4.1125	3.3
		3	11	6.3325	18	2.84872	0.737917	0.8925	13	0.6725	53.9263	3.25	3.0425	68.9688	2.5625	19.2672	0.7645	39.5105	5.1175	3.235
		4	8.21	6.815	20	2.93187	0.62984	0.8925	12.6675	0.6875	54.767	3.5	3.135	64.875	2.57	16.6647	0.718292	44.149	4.6025	3.2575
59	Gerlach	1	11	6.125	16	2.61859	0.96875	0.8525	15.5	0.82	52.2549	4.75	3.8275	84.5	3.16	17.3	0.684333	39.8	4.6125	3.98
		2	9.875	6.68	18.375	2.75231	0.765306	0.89	14.0625	0.775	54.1409	3.75	3.83	72.5	3.1575	18.3604	0.841458	45.4296	4.555	3.9325
		3	9.4575	6.3575	17.125	2.69539	0.832117	0.86	14.25	0.7975	55.9156	4.5	3.8925	89.75	3.225	18.9333	0.729333	38.6779	4.425	4.0225
		4	10.0825	6.585	17.5	2.65833	0.828571	0.88	14.5	0.8175	56.6061	4.5	4.4525	92	3.8125	19.4315	0.853607	43.4742	4.6675	4.63
65	Full Pint	1	11.75	5	12.75	2.52083	1.80392	1.255	23	1.0925	47.4468	4.75	3.5825	74.25	2.925	16.9083	0.697917	41.3111	4.405	4.0175
		2	13.875	5.75	15	2.60985	1.73333	1.4575	26	1.3075	50.5565	4.125	3.265	67	2.7475	18.2611	0.797472	43.6022	4.3725	4.055
		3	11.625	5.75	15.75	2.73864	1.28571	1.1475	20.25	0.9775	48.7405	4.5	3.0275	68.25	2.525	16.1	0.638	39.5763	3.89	3.5025
		4	15.25	4.875	13.25	2.72071	1.83019	1.2425	24.25	1.07	44.3741	4.25	3.0375	64	2.4175	16.6458	0.665833	39.5184	4.0275	3.4875
78	Spinner	1	6.75	7	22	3.14286	0.454545	0.6875	10	0.56	55.8283	2.75	2.075	27.25	1.3975	10.05	0.523625	52.5503	9.2225	1.9575
		2	6.3325	7.0025	21.9175	3.13396	0.425801	0.6575	9.3325	0.5175	55.3686	2.75	1.5525	19.75	0.995	7.69562	0.40225	52.0072	9.125	1.5125
		3	6	7.375	22	2.98333	0.5	0.73	11	0.61	55.4545	3.125	1.875	27.5	1.355	9.30417	0.478278	51.039	8.1525	1.965
		4	6.25	6.625	21.75	3.30705	0.321839	0.55	7	0.38	54.2857	3.25	1.7025	18.75	1.0175	5.6875	0.30875	54.2718	9.87	1.3975
116	Finesse	1	9.75	9.625	27.75	2.88638	0.774775	1.265	21.5	1.125	52.0914	2.875	2.03	47.5	1.6825	18.3321	0.75425	40.6884	6.0925	2.8075
		2	10.375	8.375	22.5	2.69183	0.833333	1.0925	18.75	0.98	52.4056	3.625	1.935	53.75	1.5675	15.6571	0.557714	35.1379	6.0575	2.5475
		3	7.5	8.375	23.5	2.80842	0.765957	1.2075	18	1.0675	58.942	2.5	1.3225	34.5	1.07	15.2292	0.621875	40.7143	4.4875	2.1375
		4	7.625	8.875	25.75	2.90196	0.834951	1.43	21.5	1.2575	58.733	2.25	1.3175	28.25	0.98	15.1667	0.686042	44.9749	4.7725	2.2375
146	Faraday	1	6	8.125	26	3.22006	0.663462	0.8	17.25	0.7375	43.0461	4	2.12	60.75	1.8075	15.7042	0.515083	32.6282	5.1075	2.545
		2	7.75	8	24.25	3.03221	0.783505	0.89	19	0.7775	41.1314	4.25	2.2075	56.5	1.885	14.4208	0.50275	35.2649	4.895	2.6625
		3	6.625	7.625	23	3.01429	0.869565	1.015	20	0.9175	45.8942	4	2.1375	61.25	1.8075	16.3	0.553786	33.5385	4.4075	2.725
		4	5.75	8.5	26	3.06618	0.721154	0.94	18.75	0.87	46.3889	3.25	1.8125	45.75	1.5475	15.2125	0.573875	37.4806	4.24	2.4175
172	Aldebaran	1	9.375	5.75	17	2.9535	1.51471	1.3475	25.75	1.165	45.0415	3.25	3.3225	75.25	2.8825	23.7875	0.95475	40.0743	4.18	4.0475
		2	10	5.5	14.5	2.63788	1.56897	1.27	22.75	1.1425	50.6701	2.75	2.86	55.75	2.4125	21.5208	0.971125	45.2866	4.34	3.555
		3	9.5	5.125	14	2.72765	1.76786	1.265	24.75	1.1575	46.2662	2.75	2.615	51	2.21	20.3625	0.912042	44.4554	3.69	3.3675
		4	8.5	5.375	14.25	2.64848	1.87719	1.485	26.75	1.325	49.5289	3	2.8175	43.25	2.2425	17.5333	0.900833	50.9643	4.47	3.5675
195	Lonni	1	6.875	6	16.75	2.80449	0.343284	0.34	5.75	0.2025	32.9444	2.25	1.795	43.25	1.19	15.2292	0.437917	28.4184	7.92	1.3925
		2	6.5	5.875	16.25	2.77885	0.415385	0.3525	6.75	0.2425	34.5159	2	1.7725	33.25	1.23	13.375	0.487292	36.8125	7.9475	1.4725
		3	7.875	6.5	17	2.61538	0.544118	0.5825	9.25	0.3975	41.0938	1.5	1.23	27.25	0.8	15.0833	0.50125	32.8082	7.35	1.1975
		4	6.375	5.875	16.25	2.77564	0.307692	0.2625	5	0.15	29.5714	2.5	2.1775	45.5	1.5725	14.9333	0.504167	34.1089	7.2075	1.7225
273	Ketos	1	8	5.375	15.5	2.89015	1.62903	1.52	25.25	1.3525	54.1137	1.5	1.1725	36.5	0.785	24.3333	0.85125	34.6154	4.655	2.1375
		2	6.875	5.375	15.25	2.87468	1.93443	1.665	29.5	1.4825	50.2205	1.75	1.4425	41.5	0.98	26.6458	0.928125	34.6831	4.5975	2.4625
		3	8.125	5.125	15	2.92273	1.98333	1.85	29.75	1.6575	55.9739	1.5	1.76	43.25	1.3225	30.25	1.22583	40.8219	4.78	2.98
		4	7	5.75	16.5	2.87791	1.89394	1.63	31.25	1.4225	45.497	2.25	1.23	43.25	0.87	23.1667	0.714375	30.7718	4.2925	2.2925
308	Dolphin	1	0	0	0	0	0	0	0	0	0	1.75	1.3225	36.25	1.0225	12.8333	0.3625	28.2069	8.2925	1.0225
		2	0	0	0	0	0	0	0	0	0	1.25	0.9425	24.25	0.7125	10.2083	0.297917	29.3814	7.8725	0.7125
		3	0	0	0	0	0	0	0	0	0	1.25	0.9575	24.75	0.73	10.6667	0.315417	29.4949	7.465	0.73
		4	0	0	0	0	0	0	0	0	0	1.25	0.865	18.75	0.6225	8.29167	0.276667	33.2	7.2025	0.6225
339	Robur	1	5	7	19	2.75	0.552632	0.525	10.5	0.32	30.3846	3	2.13	67	1.67	17.75	0.451	25.6774	6.9975	1.83
		2	6	6.5	19.5	3	0.461538	0.455	9	0.25	26.7857	2.75	2.1025	57.25	1.565	16.4625	0.465125	27.3962	5.23	1.69
		3	5.16667	6.16667	18	2.92208	0.777778	0.59	14	0.396667	30.3644	3.25	1.585	54	1.155	15.2333	0.3585	22.8186	4.715	1.4525
		4	5.5	8	20	2.5	0.65	0.59	13	0.4	30.7692	4	1.9425	72.25	1.335	14.9708	0.287208	20.3519	5.335	1.435
342	Parasol	1	4.225	8.125	25.5	3.13603	0.529412	0.89	13.5	0.7175	53.214	4.5	2.29	65	1.85	14.5	0.476042	32.707	7.2225	2.5675
		2	5.25	8.25	25.25	3.05882	0.643564	0.93	16.25	0.8375	51.3207	3.25	1.6325	39	1.17	12.875	0.478125	36.3348	6.2325	2.0075
		3	4.375	8.375	26.25	3.14216	0.619048	1.0125	16.25	0.895	55.1429	2.75	1.655	39.5	1.225	14.9542	0.566833	38.0269	6.1275	2.12
		4	3.375	8.625	28	3.25621	0.5	0.8325	14	0.7625	54.4697	3	1.735	45.5	1.25	14.7167	0.492458	33.8235	5.9275	2.0125
347	Balda	1	9.875	4.625	14	3.04076	1.48214	0.91	20.75	0.7725	36.8889	4.25	4.5975	92.25	3.8325	21.369	0.855	40.7522	5.9475	4.605
		2	10.25	4.375	13.5	3.09127	1.42593	0.8225	19.25	0.6875	35.7778	4.5	4.255	91	3.4475	19.6812	0.750125	37.5057	4.9025	4.135
		3	9.75	4.625	14.375	3.09596	1.61739	1.0375	23.25	0.895	38.0715	6.5	5.0575	130.25	4.2325	20.1417	0.679562	33.4039	5.355	5.1275
		4	6.875	4.375	14	3.20139	1.44643	0.8125	20.25	0.64	31.5561	6.5	4.8725	122	4.165	19.1389	0.65875	33.7786	5.1025	4.805
433	Cinnamon	1	9.625	6.25	20.25	3.24126	0.679012	0.92	13.75	0.78	56.6012	7.25	3.6025	83.25	3.015	11.8224	0.464945	39.1237	5.425	3.795
		2	9.5	6.125	19.75	3.22145	0.683544	0.955	13.5	0.8325	61.7569	5.5	2.6325	67.25	2.2275	12.4357	0.471286	37.8947	4.7025	3.06
		3	5.125	7.125	23	3.22857	0.543478	0.8725	12.5	0.7725	62.4405	5.5	2.9775	68.75	2.49	12.4705	0.502851	40.1538	4.58	3.2625
		4	6.25	6.875	23	3.34707	0.565217	0.96	13	0.8525	65.5208	6.5	2.8025	73.5	2.3625	11.566	0.4304	37.1676	4.62	3.215
597	Coriolis	1	11.625	7.375	23.25	3.15506	0.634409	0.835	14.75	0.72	48.3639	4	3.1175	64.75	2.47	15.9	0.638	40.1258	6.04	3.19
		2	11.625	7.5	22	2.93333	0.670455	0.7625	14.75	0.6525	44.2381	4	2.9475	58.5	2.4775	14.9	0.65575	42.7304	5.875	3.13
		3	6.75	7.5	23.75	3.16298	0.526316	0.7725	12.5	0.6	47.7202	4	3.3125	60.75	2.8	14.8333	0.68875	46.4164	6.1975	3.4
		4	10.125	7.375	23.5	3.18542	0.62766	0.805	14.75	0.73	49.6992	4	2.5825	50.75	2.1275	13.3917	0.586208	43.626	5.845	2.8575
619	Calcutta	1	5.5	8.125	26.5	3.26287	0.245283	0.4525	6.5	0.335	51.8958	2	0.8725	21.5	0.495	9.33333	0.276667	29.6429	6.5	0.83
		2	5.625	8.125	26.25	3.2359	0.228571	0.42	6	0.3025	50.3929	2	0.8575	25.75	0.5125	10.6458	0.272708	25.6693	7.04	0.815
		3	4.125	8.75	27.75	3.1683	0.414414	0.665	11.5	0.57	49.5804	1.5	0.6475	19.75	0.355	12.8333	0.382083	29.6	6.4825	0.925
		4	5	8.375	26.75	3.1969	0.308411	0.5375	8.25	0.39	49.0465	2.5	0.9525	31.5	0.665	11.3333	0.301875	26.5409	6.66	1.055
628	Sprite	1	2.625	9	29.5	3.27778	0.355932	0.74	10.5	0.58	54.9973	3.5	1.84	48.5	1.375	12.9667	0.431333	33.1356	7.64	1.955
		2	3.375	8.875	28.75	3.24287	0.278261	0.6175	8	0.4475	55.253	3.5	1.5025	47.25	1.105	12.5143	0.364911	28.0995	6.71	1.5525
		3	3	9.125	29.5	3.23538	0.330508	0.6575	9.75	0.4975	50.8068	2	0.8625	26.75	0.595	12.2917	0.382708	29.9315	6.5675	1.0925
		4	2.875	9.125	29.75	3.2617	0.411765	0.8475	12.25	0.67	54.7377	1.75	1.08	26.75	0.76	14.2083	0.520417	36.6667	7.2225	1.43
642	Dahlia	1	8.625	7	19.5	2.80357	1.60256	1.3125	31.25	1.09	35.1389	2.5	1.175	37	0.84	19.05	0.540333	28.2784	5.0325	1.93
		2	6.875	6.125	16.5	2.69784	1.98485	1.68	32.75	1.455	44.4643	2	0.97	28.75	0.67	21.4167	0.744375	34.5528	5.23	2.125
		3	7.5	6.75	17.25	2.56062	1.81159	1.46	31.25	1.28	41.0458	1.75	1.04	32.5	0.565	23.3333	0.690208	28.9412	4.5025	1.845
		4	7	6.5	16.5	2.54995	2.13636	1.5275	35.25	1.3125	37.449	2.25	1.0475	33.75	0.6375	22.3917	0.6355	28.2609	4.46	1.95
652	Elan	1	6.125	7.75	20.5	2.64041	1.65854	1.4975	34	1.22	36.0751	3.25	1.8175	65.5	1.255	23.5125	0.586875	24.8744	5.81	2.475
		2	4.625	8.5	24	2.82496	1.22917	1.3725	29.5	1.1425	38.6414	2.5	1.595	54.75	1.1625	24.2083	0.663125	27.3591	4.4025	2.305
		3	6.75	7.75	22.5	2.90417	1.57778	1.4925	35.5	1.1975	33.6747	2.25	1.2625	41.25	0.92	23.6458	0.654167	27.5896	4.485	2.1175
		4	5.25	8.125	22.25	2.74081	1.46067	1.5525	32.5	1.3375	41.5979	2	1.0525	38.25	0.73	23.5833	0.689167	29.2226	4.555	2.0675
677	Sombrero	1	5.375	6.625	20.75	3.13061	0.73494	0.865	15.25	0.7775	51.0764	5.25	2.01	71.75	1.58	14.0283	0.395268	27.0977	5.5925	2.3575
		2	5.5	8.125	25.5	3.14967	0.705882	1.0325	18	0.905	50.2105	5.5	2.075	68.75	1.6175	13.2389	0.38725	29.0778	5.125	2.5225
		3	4.125	7.375	23	3.1122	0.706522	0.8925	16.25	0.8	48.915	6.25	2.5225	85.25	2.0575	14.2202	0.40156	28.1527	5.34	2.8575
		4	5.375	8	25.25	3.15724	0.653465	0.9425	16.5	0.845	51.0726	5.5	2.3425	77.75	1.8875	14.8958	0.438438	28.992	5.0625	2.7325
718	Surtees	1	0	0	0	0	0	0	0	0	0	2.25	2.03	37.5	1.275	11.4375	0.387292	34	10.73	1.275
		2	0	0	0	0	0	0	0	0	0	2.75	2.285	46	1.4775	12.3083	0.396667	32.1196	10.125	1.4775
		3	0	0	0	0	0	0	0	0	0	2.75	2.3175	49	1.6875	12.8875	0.441667	34.4388	9.8425	1.6875
		4	0	0	0	0	0	0	0	0	0	2.75	2.565	49.25	1.81	13.2917	0.484792	36.7513	9.9025	1.81
756	Lambada	1	6.9	7.875	26	3.32222	0.596154	0.6825	15.5	0.5625	36.2659	1.75	1.075	26.25	0.8025	15.4583	0.5075	32.6946	8.38	1.365
		2	7.125	7.375	26.25	3.5744	0.609524	0.6875	16	0.585	36.2704	2.25	1.0125	24.75	0.7625	12.5208	0.416875	33.0675	8.4425	1.3475
		3	8.625	7.5	25.5	3.40298	0.705882	0.775	18	0.6475	36.0319	1.75	1.155	26.25	0.9025	16.375	0.567917	35.0282	7.48	1.55
		4	7.25	7.375	25.75	3.4881	0.592233	0.74	15.25	0.6375	41.7634	1.5	0.8225	19.25	0.61	13.875	0.5025	36.1594	7.8175	1.2475
757	Bereke 54	1	15	4	13.25	3.31548	1.64151	1.1375	21.75	1.03	47.1548	4.75	3.915	83	3.365	18.275	0.767083	41.957	4.7675	4.395
		2	10	4.375	14.75	3.375	1.28814	0.915	19	0.83	43.7222	4.25	4.1125	75.25	3.675	18.025	0.861667	47.7984	4.199	4.505
		3	13.75	4.875	16.5	3.3904	1.45455	1.1975	24	1.07	44.7937	3.75	3.4675	72.25	3.0325	20.35	0.868875	42.6234	3.9275	4.1025
		4	15.625	4.375	14.5	3.32381	1.62069	1.2275	23.5	1.11	47.2708	3.5	3.555	68.25	3.1275	20.4792	0.951458	46.1853	4.4	4.2375
811	Canberra	1	6.75	7	24.5	3.50128	0.744898	1	18.25	0.895	49.1806	5.25	2.125	66.25	1.6775	13.5179	0.413857	30.4438	6.3775	2.5725
		2	6.25	6.875	24	3.50538	0.59375	0.815	14.25	0.725	51.0096	4.75	2.805	67.75	2.325	14.2643	0.525571	37.1951	6.21	3.05
		3	5.5	7.25	23.75	3.27679	0.778947	1.0825	18.5	0.995	53.8235	5.25	2.265	62.75	1.8625	13.247	0.482351	35.1692	5.98	2.8575
		4	7.625	6.625	23.25	3.50256	0.72043	1.0175	16.75	0.935	55.8626	4.75	1.9025	56.25	1.49	12.7083	0.421917	33.2192	5.75	2.425
878	Carola	1	0	0	0	0	0	0	0	0	0	2	2.2625	48.25	1.57	16.0833	0.523333	32.5389	6.53	1.57
		2	0	0	0	0	0	0	0	0	0	1.75	1.895	37.75	1.4175	13.875	0.520417	37.5497	6.68	1.4175
		3	0	0	0	0	0	0	0	0	0	2	2.165	44.75	1.6025	14.9167	0.534167	35.8101	6.195	1.6025
		4	0	0	0	0	0	0	0	0	0	3	2.2575	54	1.585	13.525	0.401042	29.3519	6.2425	1.585
889	Lorena	1	7.75	7.375	19.75	2.67321	1.73418	1.7575	34.25	1.43	41.5243	3.25	1.38	55.75	0.935	21.2875	0.561625	26.2778	5.425	2.365
		2	7	7.5	20.25	2.71776	1.87654	1.965	38	1.78	46.7194	2.25	1.66	49.25	1.2225	27.7833	0.997667	34.4126	4.86	3.0025
		3	6.75	7.25	18.5	2.5744	2.09459	1.8225	38.75	1.62	41.9415	2.25	1.2175	47.5	0.7875	26.8	0.761917	27.913	4.565	2.4075
		4	6.25	7.375	18.75	2.54405	1.74667	1.6225	32.75	1.42	43.4675	2	1.6125	51.25	1.185	28.2917	0.890417	31.0119	5.1575	2.605
959	Mavlono	1	7	3.75	15.5	4.16667	0.322581	0.525	5	0.27	52.75	3.75	3.125	69.75	2.3075	15.725	0.538875	34.4816	6.23	2.5775
		2	7.375	4	17	4.25	0.705882	0.8725	12	0.625	53.9777	4.5	2.725	66.5	1.9825	14.6833	0.488476	33.2166	5.4575	2.6075
		3	9.5	4.125	18.5	4.5	0.283784	0.5625	5.25	0.295	56.4484	3.5	2.9775	68.25	2.3725	15.9958	0.577667	36.2925	5.6275	2.6675
		4	9.125	4.375	18	4.11806	0.555556	0.8575	10	0.56	56.1875	3.25	2.3475	57.75	1.65	15.9625	0.522125	32.6199	5.4275	2.21
971	Mascara	1	6	7	23.5	3.35749	0.723404	0.9725	17	0.865	50.8669	5	3.6575	64.5	3.19	13.7571	0.684714	49.7546	6.4975	4.055
		2	5.75	6.875	22.75	3.30952	0.626374	0.885	14.25	0.77	54.1334	4.25	4.0325	64	3.4175	15.2458	0.811	53.5144	7.005	4.1875
		3	6.75	7.625	25	3.28072	0.73	1.0525	18.25	0.9275	51.5331	5.25	3.1725	57.75	2.6625	12.131	0.572262	47.2368	6.5225	3.59
		4	6	7.375	24	3.25744	0.729167	1.005	17.5	0.9075	51.8442	5	3.6575	71	3.0625	14.75	0.661667	44.8588	7.01	3.97

## Sheet: DT_SI indices
GEN	REP	DSI	STI	YSI	TOL
Maja	1	0.763695	0.864134	0.632475	2.105
Maja	2	0.796125	0.743643	0.616868	2.06125
Maja	3	0.598974	0.698014	0.711747	1.39875
Maja	4	0.715541	0.70124	0.655649	1.745
Gerlach	1	0.733868	0.797251	0.646829	1.92125
Gerlach	2	0.85262	0.755821	0.58968	2.27625
Gerlach	3	0.727387	0.626292	0.649948	1.68375
Gerlach	4	0.447736	0.712608	0.784529	1.00625
Full Pint	1	0.365585	0.665979	0.824064	0.775
Full Pint	2	0.455173	0.713921	0.78095	1.02625
Full Pint	3	0.261075	0.553894	0.874359	0.49
Full Pint	4	0.371679	0.60328	0.821131	0.75125
Spinner	1	1.25235	0.290169	0.397313	2.52375
Spinner	2	1.24249	0.302465	0.402059	2.54125
Spinner	3	1.15964	0.324297	0.44193	2.3425
Spinner	4	1.44578	0.236738	0.304222	3.0075
Finesse	1	1.04091	0.598284	0.499068	2.6875
Finesse	2	1.15526	0.614111	0.444035	3.20375
Finesse	3	1.286	0.45646	0.381119	3.31875
Finesse	4	1.24022	0.563872	0.403149	3.45875
Faraday	1	0.756801	0.604401	0.635793	1.74
Faraday	2	0.77979	0.555372	0.624729	1.73375
Faraday	3	0.709244	0.604718	0.658679	1.6025
Faraday	4	0.856226	0.626968	0.587945	2.085
Aldebaran	1	0.720753	0.808735	0.653141	1.89125
Aldebaran	2	0.863152	0.621567	0.584612	2.09875
Aldebaran	3	0.713339	0.622325	0.656709	1.6375
Aldebaran	4	0.719287	0.596451	0.653846	1.62
Lonni	1	1.48347	0.543692	0.286084	4.8225
Lonni	2	1.21071	0.523905	0.41735	3.19875
Lonni	3	1.3955	0.539463	0.328424	4.2175
Lonni	4	1.25783	0.462613	0.394675	3.21125
Ketos	1	1.29353	0.37557	0.377494	3.0425
Ketos	2	1.4141	0.452244	0.319468	3.9675
Ketos	3	1.1481	0.515649	0.447481	2.90625
Ketos	4	1.21366	0.402044	0.415931	2.81375
Dolphin	1	1.72009	0.209735	0.172215	4.47625
Dolphin	2	1.74545	0.211424	0.160009	4.73125
Dolphin	3	1.68807	0.202455	0.187623	4.135
Dolphin	4	1.72079	0.159479	0.171875	3.90875
Robur	1	1.4702	0.469759	0.292472	4.39375
Robur	2	1.54201	0.472892	0.257913	4.92375
Robur	3	1.58089	0.347389	0.239204	4.4925
Robur	4	1.54963	0.423964	0.254247	4.71875
Parasol	1	0.874491	0.474984	0.579155	1.8675
Parasol	2	1.15691	0.477814	0.443243	2.8325
Parasol	3	1.08635	0.401573	0.477197	2.35
Parasol	4	1.11218	0.450648	0.464767	2.5825
Balda	1	0.265871	1.10269	0.872051	0.705
Balda	2	0.379017	0.945736	0.8176	0.96125
Balda	3	0.00160583	0.979948	0.999227	0.00375
Balda	4	0.271036	1.24579	0.869565	0.765
Cinnamon	1	0.362586	0.754654	0.825507	0.8175
Cinnamon	2	0.70436	0.675271	0.66103	1.67875
Cinnamon	3	0.538491	0.627615	0.740854	1.16875
Cinnamon	4	0.573907	0.600328	0.72381	1.2325
Coriolis	1	0.719245	0.615093	0.653866	1.645
Coriolis	2	0.66289	0.477358	0.680987	1.30875
Coriolis	3	0.782554	0.668723	0.623399	1.91125
Coriolis	4	0.781011	0.5822	0.624142	1.77875
Calcutta	1	1.26008	0.249334	0.39359	2.365
Calcutta	2	1.21082	0.230596	0.417296	2.1225
Calcutta	3	1.28819	0.239225	0.380064	2.41
Calcutta	4	1.31772	0.243496	0.365854	2.535
Sprite	1	1.24429	0.578205	0.40119	3.5225
Sprite	2	1.28359	0.558939	0.382278	3.66
Sprite	3	1.30569	0.45052	0.37164	3.39
Sprite	4	1.02269	0.452921	0.507834	2.2775
Dahlia	1	1.18851	0.439906	0.428032	2.84125
Dahlia	2	1.24115	0.403934	0.4027	2.93125
Dahlia	3	1.19051	0.308559	0.427071	2.38625
Dahlia	4	1.20305	0.359456	0.421038	2.62125
Elan	1	0.686218	0.486228	0.66976	1.37875
Elan	2	0.955964	0.488873	0.539946	2.145
Elan	3	0.98102	0.424203	0.527888	2.07375
Elan	4	0.990252	0.524514	0.523445	2.3375
Sombrero	1	1.07591	0.768928	0.482222	3.20375
Sombrero	2	0.931327	0.689535	0.551803	2.455
Sombrero	3	0.906623	0.78163	0.563692	2.5175
Sombrero	4	0.821886	0.710528	0.604471	2.10125
Surtees	1	1.08269	0.124178	0.478958	1.3
Surtees	2	1.07102	0.111456	0.484574	1.21125
Surtees	3	0.839306	0.117176	0.596087	0.8775
Surtees	4	0.959846	0.170406	0.538078	1.27375
Lambada	1	1.3194	0.135244	0.365046	1.89375
Lambada	2	1.40323	0.149961	0.3247	2.24875
Lambada	3	1.19358	0.112566	0.425595	1.4475
Lambada	4	1.26345	0.111636	0.391969	1.59
Bereke 54	1	-0.0222108	0.746087	1.01069	-0.045
Bereke 54	2	0.184179	0.802313	0.911365	0.4075
Bereke 54	3	-0.0428509	0.65988	1.02062	-0.08125
Bereke 54	4	-0.130731	0.763353	1.06291	-0.26125
Canberra	1	1.13246	0.714437	0.455008	3.34625
Canberra	2	1.20822	0.745033	0.418547	3.80125
Canberra	3	1.0829	0.629366	0.478861	2.9275
Canberra	4	1.18843	0.586398	0.428073	3.28
Carola	1	1.48383	0.236341	0.285915	3.18125
Carola	2	1.62588	0.234289	0.217552	3.97875
Carola	3	1.59224	0.232076	0.233743	3.74125
Carola	4	1.50255	0.212996	0.276905	3.1075
Lorena	1	1.32345	0.600219	0.363095	4.0125
Lorena	2	1.11963	0.681726	0.461183	3.21
Lorena	3	1.19983	0.57184	0.422588	3.29125
Lorena	4	1.26809	0.53621	0.389735	3.5075
Mavlono	1	1.13591	0.717055	0.453347	3.36875
Mavlono	2	1.0717	0.622364	0.484248	2.865
Mavlono	3	1.00541	0.577941	0.516152	2.50875
Mavlono	4	1.16092	0.658387	0.441312	3.34375
Mascara	1	0.578155	1.00342	0.721765	1.6075
Mascara	2	0.743208	1.01103	0.642334	2.19875
Mascara	3	0.705698	0.854094	0.660386	1.8925
Mascara	4	0.436683	0.913635	0.789848	1.1075
